# Supplementary material for: Integration of Network Pharmacology and Molecular Docking Together with an In Vitro Nitric Oxide Inhibition for the Insight for Antipyretic Effects of Benjalokawichian, the Thai Traditional Polyherbal Remedy
Source: Int J Mol Sci. 2026 Mar 16;27(6):2697. doi: 10.3390/ijms27062697 (PMC13026877; doi:10.3390/ijms27062697)
Supplement: Supplementary file 1 [file ijms-27-02697-s001.zip]

Archive with 1 entries (1 files):
- ijms-4173270-supplementary.pdf
